# Supplementary material for: Evaluation of the Environmental Performance of Adsorbent Materials Prepared from Agave Bagasse for Water Remediation: Solid Waste Management Proposal of the Tequila Industry
Source: Materials (Basel). 2022 Dec 20;16(1):8. doi: 10.3390/ma16010008 (PMC9821227; doi:10.3390/ma16010008)
Supplement: Supplementary file 1 [file materials-16-00008-s001.zip]

Archive with 1 entries (1 files):
- materials-2036758-supplementary.pdf
